# Supplementary material for: Bioinformatics analysis and prediction of Alzheimer’s disease and alcohol dependence based on Ferroptosis-related genes
Source: Front Aging Neurosci. 2023 Jul 13;15:1201142. doi: 10.3389/fnagi.2023.1201142 (PMC10373307; doi:10.3389/fnagi.2023.1201142)
Supplement: Supplementary file 1 [file Table_1.XLSX]

## Sheet: Sheet1
GSE118553	ConsensusClusterPlus
GSM3332689	C1
GSM3332690	C2
GSM3332691	C1
GSM3332692	C1
GSM3332700	C1
GSM3332707	C1
GSM3332708	C2
GSM3332709	C2
GSM3332710	C2
GSM3332711	C2
GSM3332712	C1
GSM3332713	C2
GSM3332714	C2
GSM3332715	C2
GSM3332716	C2
GSM3332717	C1
GSM3332718	C2
GSM3332719	C2
GSM3332720	C2
GSM3332721	C2
GSM3332722	C2
GSM3332723	C2
GSM3332724	C1
GSM3332725	C2
GSM3332726	C2
GSM3332727	C1
GSM3332728	C1
GSM3332729	C2
GSM3332730	C1
GSM3332731	C1
GSM3332732	C2
GSM3332733	C1
GSM3332734	C2
GSM3332735	C1
GSM3332736	C2
GSM3332737	C1
GSM3332744	C2
GSM3332745	C2
GSM3332746	C1
GSM3332747	C1
GSM3332748	C2
GSM3332749	C2
GSM3332750	C2
GSM3332751	C2
GSM3332752	C2
GSM3332764	C1
GSM3332765	C2
GSM3332766	C2
GSM3332767	C2
GSM3332768	C1
GSM3332769	C2
GSM3332770	C1
GSM3332771	C1
GSM3332772	C2
GSM3332773	C1
GSM3332774	C2
GSM3332775	C2
GSM3332776	C2
GSM3332777	C2
GSM3332778	C2
GSM3332779	C1
GSM3332780	C1
GSM3332781	C2
GSM3332783	C1
GSM3332784	C2
GSM3332785	C1
GSM3332786	C2
GSM3332787	C2
GSM3332788	C2
GSM3332789	C2
GSM3332790	C2
GSM3332791	C2
GSM3332792	C1
GSM3332793	C1
GSM3332794	C1
GSM3332795	C1
GSM3332801	C2
GSM3332802	C2
GSM3332803	C2
GSM3332804	C2
GSM3332805	C2
GSM3332806	C2
GSM3332807	C2
GSM3332808	C2
GSM3332809	C2
GSM3332810	C1
GSM3332812	C1
GSM3332813	C2
GSM3332814	C2
GSM3332815	C1
GSM3332816	C2
GSM3332817	C1
GSM3332818	C1
GSM3332819	C1
GSM3332824	C1
GSM3332825	C1
GSM3332826	C1
GSM3332827	C2
GSM3332836	C1
GSM3332837	C2
GSM3332838	C1
GSM3332839	C2
GSM3332840	C1
GSM3332841	C2
GSM3332842	C2
GSM3332844	C2
GSM3332845	C2
GSM3332846	C2
GSM3332847	C1
GSM3332848	C1
GSM3332849	C2
GSM3332850	C2
GSM3332851	C1
GSM3332852	C2
GSM3332853	C2
GSM3332854	C2
GSM3332855	C1
GSM3332856	C2
GSM3332857	C2
GSM3332860	C1
GSM3332861	C2
GSM3332862	C2
GSM3332863	C2
GSM3332864	C1
GSM3332865	C2
GSM3332866	C1
GSM3332867	C2
GSM3332868	C1
GSM3332869	C2
GSM3332870	C1
GSM3332871	C2
GSM3332872	C1
GSM3332873	C1
GSM3332874	C1
GSM3332875	C1
GSM3332876	C2
GSM3332877	C1
GSM3332878	C2
GSM3332879	C1
GSM3332880	C2
GSM3332881	C1
GSM3332882	C1
GSM3332883	C2
GSM3332889	C1
GSM3332890	C2
GSM3332891	C2
GSM3332892	C2
GSM3332893	C2
GSM3332894	C2
GSM3332895	C1
GSM3332896	C1
GSM3332897	C1
GSM3332898	C2
GSM3332899	C2
GSM3332900	C2
GSM3332901	C2
GSM3332902	C2
GSM3332903	C1
GSM3332904	C1
GSM3332905	C2
GSM3332906	C2
GSM3332907	C2
GSM3332908	C1
GSM3332909	C1
GSM3332910	C1
GSM3332911	C1
GSM3332912	C2
GSM3332913	C1
GSM3332914	C2
GSM3332915	C2
GSM3332916	C2
GSM3332917	C2
GSM3332918	C2
GSM3332919	C2
GSM3332920	C2
GSM3332921	C2
GSM3332922	C2
GSM3332923	C2
GSM3332924	C2
GSM3332925	C2
GSM3332926	C2
GSM3332927	C2
GSM3332928	C1
GSM3332929	C2
GSM3332930	C1
GSM3332931	C1
GSM3332932	C1
GSM3332933	C1
GSM3332934	C1
GSM3332935	C2
GSM3332936	C2
GSM3332937	C2
GSM3332938	C2
GSM3332939	C2
GSM3332940	C1
GSM3332941	C2
GSM3332942	C2
GSM3332943	C1
GSM3332944	C1
GSM3332945	C2
GSM3332946	C1
GSM3332947	C1
GSM3332953	C1
GSM3332954	C2
GSM3332955	C2
GSM3332956	C1
GSM3332957	C1
GSM3332958	C1
GSM3332963	C2
GSM3332964	C2
GSM3332965	C2
GSM3332966	C2
GSM3332967	C2
GSM3332968	C2
GSM3332969	C2
GSM3332970	C2
GSM3332971	C1
GSM3332972	C2
GSM3332973	C2
GSM3332974	C2
GSM3332975	C2
GSM3332976	C2
GSM3332977	C2
GSM3332978	C1
GSM3332979	C1
GSM3332980	C2
GSM3332981	C1
GSM3332982	C1
GSM3332983	C2
GSM3332984	C1
GSM3332985	C2
GSM3332986	C2
GSM3332992	C2
GSM3332993	C1
GSM3332994	C2
GSM3332995	C1
GSM3332999	C2
GSM3333000	C2
GSM3333001	C1
GSM3333002	C2
GSM3333003	C2
GSM3333004	C1
GSM3333005	C1
GSM3333006	C2
GSM3333007	C2
GSM3333008	C2
GSM3333009	C2
GSM3333010	C1
GSM3333011	C2
GSM3333017	C2
GSM3333018	C2
GSM3333019	C2
GSM3333020	C1
GSM3333021	C1
GSM3333022	C2
GSM3333023	C2
GSM3333024	C2
GSM3333025	C1
GSM3333026	C1
GSM3333027	C2
GSM3333028	C1
GSM3333029	C2
GSM3333030	C1
GSM3333031	C2
GSM3333032	C2
GSM3333033	C2
GSM3333034	C1
GSM3333039	C2
GSM3333040	C1
GSM3333041	C2
GSM3333042	C2
GSM3333043	C2
GSM3333044	C2
GSM3333045	C2
GSM3333046	C2
GSM3333047	C2
GSM3333048	C1
GSM3333049	C2
GSM3333050	C2
GSM3333054	C1
GSM3333055	C1
GSM3333056	C1
GSM3333057	C2
GSM3333058	C1
GSM3333059	C2
GSM3333060	C1
GSM3333061	C2
GSM3333062	C2
GSM3333063	C1
GSM3333064	C2
GSM3333065	C1
GSM3333066	C2
GSM3333067	C2
GSM3333068	C1
GSM3333069	C2
GSM3333070	C1
GSM3333071	C2
GSM3333072	C1
GSM3333073	C2
GSM3333074	C2
GSM3333075	C1
